# Supplementary material for: BOXR1030, an anti-GPC3 CAR with exogenous GOT2 expression, shows enhanced T cell metabolism and improved anti-cell line derived tumor xenograft activity
Source: PLoS One. 2022 May 4;17(5):e0266980. doi: 10.1371/journal.pone.0266980 (PMC9067639; doi:10.1371/journal.pone.0266980)
Supplement: S1 Table — Tumor tissue TMAs were stained with GPC3 GC33 IHC assay and prevalence of tumor subtypes with H score ≥ 30 (positive GPC3 expression) were determined. (XLSX) [file pone.0266980.s005.xlsx]

## Sheet: sheet
TMA indication	Number of cases	Number of cases with H score ≥ 30
HCC	70	51
Lung cancer	75 (10 small cell undifferentiated carcinoma, 33 squamous cell carcinoma, 32 adenocarcinoma)	Only scored squamous cell carcinoma 9 (squamous cell carcinoma)
Liposarcoma	80 (30 pleiomorphic liposarcoma, 25 cases of myxoid/round liposarcoma, 15 well differentiated liposarcoma, 10 other liposarcomas)	11 all liposarcoma 8 (myxoid/round liposarcoma only)
Ovarian cancer	77 (15 cases of cystadenoma, 31 serous carcinoma, 6 mucinous adenocarcinoma, 10 endometriod adenocarcinoma, 15 others on ovarian cancer progression spectrum)	Only scored serous ovarian cancer 2 (serous ovarian cancer)
Colorectal cancer	80	0
