# Supplementary material for: BOXR1030, an anti-GPC3 CAR with exogenous GOT2 expression, shows enhanced T cell metabolism and improved anti-cell line derived tumor xenograft activity
Source: PLoS One. 2022 May 4;17(5):e0266980. doi: 10.1371/journal.pone.0266980 (PMC9067639; doi:10.1371/journal.pone.0266980)
Supplement: S2 Table — Whole mount tumor tissue specimens were stained with GPC3 GC33 IHC assay and prevalence of cases with H score ≥ 30 (positive GPC3 expression) were determined. (XLSX) [file pone.0266980.s006.xlsx]

## Sheet: Sheet1
Indication	Number of cases	Number of cases with H score ≥ 30
HCC	40	25
SCC	40	15
Liposarcoma (MRCLS)	40 (20)	12 (7)
MCC	20	14
