# Supplementary material for: BOXR1030, an anti-GPC3 CAR with exogenous GOT2 expression, shows enhanced T cell metabolism and improved anti-cell line derived tumor xenograft activity
Source: PLoS One. 2022 May 4;17(5):e0266980. doi: 10.1371/journal.pone.0266980 (PMC9067639; doi:10.1371/journal.pone.0266980)
Supplement: S4 Table — JHH7 GPC3+ xenograft bearing mice were treated with a dose of 5 x 106 BOXR1030+ T cells on days 1 and 8. Number of circulating BOXR1030+ T cells in peripheral blood was examined at day 15, day 18 and day 45 by flow cytometry. (XLSX) [file pone.0266980.s008.xlsx]

## Sheet: PLOS one
Day	Group	Animal	BOXR1030 CAR+ cells/uL blood	mean	SD	n
15	4	1	20.6331	54.6413	31.1251	10
15	4	3	85.3866
15	4	5	36.3854
15	4	7	110.053
15	4	9	27.2499
15	2	1	48.0731
15	2	2	87.3656
15	2	3	26.863
15	2	4	35.3867
15	2	5	69.0163
18	4	1	55.915	59.3043	9.57982	5
18	4	2	74.4079
18	4	3	56.2559
18	4	4	61.3212
18	4	5	48.6214
45	2	1	18.4466	9.59114	10.2177	10
45	2	2	12.6014
45	2	3	5.03727
45	2	4	6.61919
45	2	5	2.55809
45	4	1	0.574049
45	4	2	15.8263
45	4	3	0.767279
45	4	4	32.1163
45	4	5	1.36489
